# Supplementary material for: Leukocyte Telomere Length Mediates the Associations between Blood Lead and Cadmium with Hypertension among Adults in the United States: A Cross-Sectional Study
Source: Toxics. 2024 Jun 3;12(6):409. doi: 10.3390/toxics12060409 (PMC11209134; doi:10.3390/toxics12060409)
Supplement: Supplementary file 1 [file toxics-12-00409-s001.zip]

Archive with 1 entries (1 files):
- toxics-3003724-supplementary.pdf
